# Supplementary material for: Effects of Eggshell Calcium- and Vitamin D-Fortified HMR Combined with Aerobic Exercise on Bone Mineral Density in Postmenopausal Women: A Pilot Randomized Controlled Trial
Source: Nutrients. 2026 Feb 12;18(4):605. doi: 10.3390/nu18040605 (PMC12942995; doi:10.3390/nu18040605)
Supplement: Supplementary file 1 [file nutrients-18-00605-s001.zip]

Archive with 1 entries (1 files):
- nutrients-4120481-supplementary.pdf
